# Supplementary material for: Resequencing worldwide spinach germplasm for identification of field resistance QTLs to downy mildew and assessment of genomic selection methods
Source: Hortic Res. 2022 Sep 13;9:uhac205. doi: 10.1093/hr/uhac205 (PMC9715576; doi:10.1093/hr/uhac205)
Supplement: Web_Material_uhac205 [file web_material_uhac205.zip › SupplementaryTables.xlsx]

## Sheet: Information
Journal: Horticulture Research
Title: Resequencing worldwide spinach germplasm for identification of field resistance QTLs to downy mildew and assessment of genomic selection methods.
Gehendra Bhattarai1, Ainong Shi1, Beiquan Mou2, James C. Correll3
1Department of Horticulture, University of Arkansas, Fayetteville, AR 72701, USA.
2USDA-ARS, Crop Improvement and Protection Research Unit, Salinas, CA, 93905, USA.
3Department of Entomology and Plant pathology, Fayetteville, AR 72701, USA.
Corresponding author:
Gehendra Bhattarai
gb005@uark.edu
ORCiD: 0000-0002-2381-1629
Ainong Shi
ashi@uark.edu
ORCiD: 0000-0002-1066-7920
Beiquan Mou
beiquan.mou@usda.gov
James C. Correll
jcorrell@uark.edu
Supplementary Table 1. List of germplasm accessions, differentials, and commercial cultivars used in this study and their origin, population group assignment (Q group), and downy mildew resistance resposne (BLUP and BLUE values) across environments.
Supplementary Table 2. The number of SNPs associated with resistance to downy mildew pathogen identified from the first GWAS analysis using whole genome resequencing (WGR) generated 2.91 million SNPs. The threshold of significance (-log10P) used to determine the association is presented for each environment and association model.
Supplementary Table 3. List of genes and gene functions located within 50 Kb distance from 41 GWAS associated SNP markers.

## Sheet: SuppTable 1
TABLE S1. List of germplasm accessions, differentials, and commercial cultivars used in this study and their origin, population group assignment (Q group), and downy mildew resistance resposne (BLUP and BLUE values) across environments.
Accessions	Plant Name	Taxonomy	Origin Country	Q group	BLUP				BLUE
					CA2017	CA2018SJB	AZ2018	AZ2019	CA2017	CA2018SJB	AZ2018	AZ2019
PI677109	SPI 151	S. hybr.	Denmark	Q1	22.0694	16.3978	69.1677	22.7522	6.5	2.04167	93.3013	19.3056
CPPHIS_3_01	Viroflay (differential)	S. oleracea	NA	Q1	23.2801	33.0104	57.9778	30.9681	13.25	33.5417	62.2952	29.7768
CPPHIS_3_02	Resistoflay (differential)	S. oleracea	NA	Q1	23.0559	27.4949	60.0591	28.0375	12	23.0833	69.1677	26.0417
CPPHIS_3_03	Califlay (differential)	S. oleracea	NA	Q1	22.3369	18.3347	39.1858	19.2626	7.99107	5.71429	6.69873	14.858
CPPHIS_3_04	Clermont (differential)	S. oleracea	NA	Q1		38.3942	57.8876	38.5971		43.75	61.9916	39.5
CPPHIS_3_05	Campania (differential)	S. oleracea	NA	Q1	23.0709	31.4722	61.7161	30.3259	12.0833	30.625	74.3975	28.9583
CPPHIS_3_06	Boeing (differential)	S. oleracea	NA	Q1	20.9036	26.1984	57.362	9.56636	3.64e-14	20.625	60.2155	2.5
CPPHIS_3_07	Lion (differential)	S. oleracea	NA	Q1	24.715	28.7694	53.8585	31.0615	21.25	25.5	48.2084	29.8958
CPPHIS_3_08	Lazio (differential)	S. oleracea	NA	Q1		28.8353	54.8586	40.6707		25.625	51.6466	42.1429
CPPHIS_3_09	Whale (differential)	S. oleracea	NA	Q1	21.5015	17.6614	54.3798	8.04072	3.33333	4.4375	50	0.555556
NSL4683	DIXIE MARKET	S. oleracea	United States	Q1	24.8159	35.4408	49.6889	41.3868	21.8125	38.15	34.1886	43.0556
NSL6082	WISCONSIN BLOOMSDALE	S. oleracea	United States	Q1	26.2845	39.7126	63.2108	33.1048	30	46.25	78.8675	32.5
NSL6083	KING OF DENMARK	S. oleracea	United States	Q1	27.0468	33.1862	75.9758	40.4414	34.25	33.875	100	41.8506
NSL6084	GIANT THICK LEAVED/NOBEL	S. oleracea	United States	Q1	27.0532	38.7238	57.0443	39.9701	34.2857	44.375	59.1365	41.25
NSL6085	DARK GREEN PRICKLY SEEDED	S. oleracea	United States	Q1	24.5506	34.7684	61.9127	38.5535	20.3333	36.875	75	39.4444
NSL6087	BADGER SAVOY 751	S. oleracea	United States	Q1	23.4147	35.8891	54.3798	28.5746	14	39	50	26.7262
NSL6088	BLIGHT RESISTANT SAVOY	S. oleracea	United States	Q1	24.6004	38.526	65.5857	36.9461	20.6111	44	85.3553	37.3958
NSL6089	BLOOMSDALE DARK GREEN	S. oleracea	United States	Q1	24.9517	41.0311	59.6003	43.9773	22.5694	48.75	67.6777	46.3571
NSL6090	BLOOMSDALE LONG STANDING	S. oleracea	United States	Q1	24.1919	30.6152	63.2108	29.3779	18.3333	29	78.8675	27.75
NSL6092	VIKING	S. oleracea	United States	Q1	25.0848	28.6878	67.9223	32.5653	23.3117	25.3452	90.8248	31.8125
NSL6093	VIKING GIANT NOBEL	S. oleracea	United States	Q1	23.9428	33.1203	65.5857	32.1597	16.9444	33.75	85.3553	31.2955
NSL6094	VIRGINIA BLIGHT-RESISTANT	S. oleracea	United States	Q1	26.7329	41.6903	63.2108	51.4941	32.5	50	78.8675	55.9375
NSL6095	VIRAFLAG	S. oleracea	United States	Q1	26.6119	35.098	58.6218	32.3692	31.8254	37.5	64.4504	31.5625
NSL6096	VA SAVOY BLIGHT RESISTANT	S. oleracea	United States	Q1	25.9482	32.4611	56.9371	37.3548	28.125	32.5	58.7717	37.9167
NSL6097	NORTHLAND	S. oleracea	United States	Q1	28.6674	26.0006	54.3798	18.6385	43.2857	20.25	50	14.0625
NSL6098	NORFOLK SAVOY/BLOOMSDALE	S. oleracea	United States	Q1	22.473		65.5857		8.75		85.3553
NSL6099	NOBEL/GIANT THICK LEAVED	S. oleracea	United States	Q1	25.0848	38.2623	69.973	42.2883	23.3117	43.5	94.7214	44.2045
NSL6557	OLD DOMINION	S. oleracea	United States	Q1	24.9392	33.5159	70.5483	50.8987	22.5	34.5	95.6435	55.1786
NSL6693	Old Dominion	S. oleracea	United States	Q1	24.8752	43.0088	62.4838	44.0458	22.1429	52.5	76.7261	46.4444
NSL6782	HOLLANDIA	S. oleracea	Netherlands	Q1	26.1051	29.6463	71.6164	34.5759	29	27.1627	97.1405	34.375
NSL22003	BADGER SAVOY	S. oleracea	United States	Q1	23.9527	33.7795	64.5883	42.4221	17	35	82.7327	44.375
NSL22149	SAVOY SUPREME	S. oleracea	United States	Q1	22.9459	41.0311	67.9223	28.4033	11.3864	48.75	90.8248	26.5079
NSL26513	RESISTOFLAY	S. oleracea	United States	Q1	23.6986		61.088		15.5833		72.4454
NSL28216	BLIGHT RESISTANT SAVOY	S. oleracea	United States	Q1	24.752	36.4165	54.3798	53.1837	21.456	40	50	58.0909
NSL28217	MT EVERGREEN	S. oleracea	United States	Q1	24.7599	34.6365		45.5278	21.5	36.625		48.3333
NSL28218	VIKING	S. oleracea	Sweden	Q1	25.1634	29.6044	67.9223	43.2394	23.75	27.0833	90.8248	45.4167
NSL31384	TROUBADOR/TEMPO	S. oleracea	United States	Q1	24.0344	30.4394	66.9751	24.474	17.4554	28.6667	88.7298	21.5
NSL32629	FLANDERS	S. oleracea	United States	Q1	23.2097	30.4834	66.5763	28.724	12.8571	28.75	87.7964	26.9167
NSL32678	LONG STANDING BLOOMSDALE	S. oleracea	United States	Q1	21.3707	24.3306	64.1828	17.576	2.60417	17.0833	81.6228	12.7083
NSL37031	HASTINGS ARAGON	S. oleracea	United States	Q1	29.498	33.3401	75.9758	43.9824	47.9167	34.1667	100	46.3636
NSL40592	VIRGINIA SAVOY	S. oleracea	United States	Q1	24.9108	34.3069	63.2108	44.5797	22.3413	36	78.8675	47.125
NSL42771	VIROFLAY 99 MR	S. oleracea	United States	Q1	23.594	30.7471	64.1828	26.0993	15	29.25	81.6228	23.5714
NSL65915	ADVANCE	S. oleracea	United States	Q1	23.1864	22.7191	54.3798	32.6689	12.7273	14.0278	50	31.9444
NSL68263	INDURES	S. oleracea	United States	Q1	20.9036	26.3083	75.9758	22.6433	2.58e-14	20.8333	100	19.1667
NSL68264	Nores	S. oleracea	United States	Q1	21.6322	26.6379	52.4073	23.0791	4.0625	21.4583	43.2477	19.7222
NSL81328	DUET	S. oleracea	United States	Q1	21.352	23.7592	61.9127	24.2	2.5	16	75	21.1508
NSL81329	BOUQUET	S. oleracea	United States	Q1	21.068	32.4611	61.4483	23.5126	0.916667	32.5	73.5702	20.2747
NSL92009	WINTER BLOOMSDALE	S. oleracea	United States	Q1	25.9482	34.1092	54.3798	32.6144	28.125	35.625	50	31.875
NSL92513	Bloomsdale Long Standing	S. oleracea	United States	Q1	21.9499		54.3798		5.83333		50
NSL184378	99 X 95 A CHRISTIANSON STRAIN	S. oleracea	United States	Q1	29.6027		61.9127		48.5		75
NSL184379	99 X 95 42220-70100 STOCKSEED	S. oleracea	United States	Q1		23.2319	57.2847	18.9163		15	59.9534	14.4167
NSL184380	99 X 95 WOODLAND LOT	S. oleracea	United States	Q1	30.4322	23.7969	70.5483	26.0076	53.125	16.0714	95.6435	23.4545
NSL184398	99 X 95 (FERRY MORSE STRAIN)	S. oleracea	United States	Q1	30.6564	20.8586	60.4464	27.5938	54.375	10.5	70.4124	25.4762
NSL186328	99 X 95 (DESSERT)	S. oleracea	United States	Q1		21.9134	60.606	28.773		12.5	70.9216	26.9792
PI103063	11	S. oleracea	China	Q1	27.9386	37.0757		34.3307	39.2222	41.25		34.0625
PI163309	Polag Benaresi	S. oleracea	India	Q1	24.4036	34.3069		36.8037	19.5139	36		37.2143
PI163310	Koelz 8366	S. oleracea	Pakistan	Q1	24.6947	27.1872	62.4838	34.8211	21.1364	22.5	76.7261	34.6875
PI164965	Cornell ID #242	S. oleracea	Turkey	Q1	23.331	22.6605	67.9223	23.4216	13.5337	13.9167	90.8248	20.1587
PI164966	Cornell ID #243	S. oleracea	Turkey	Q1		23.2319	65.5857	38.3355		15	85.3553	39.1667
PI165012	Ispanak Dikenli	S. oleracea	Turkey	Q1	24.9392	31.67	59.0322	34.4125	22.5	31	65.8114	34.1667
PI165043	Harlan 118	S. oleracea	Turkey	Q1	24.8944	32.0216	72.7564	45.9948	22.25	31.6667	98.4123	48.9286
PI165504	Palak	S. oleracea	India	Q1	25.2755	31.1426	61.9127	40.4465	24.375	30	75	41.8571
PI165560	Palak	S. oleracea	India	Q1	22.3609	19.6061	75.9758	14.3394	8.125	8.125	100	8.58333
PI165710	Cornell ID #247	S. oleracea	Japan	Q1	30.0212	32.0216		57.652	50.8333	31.6667		63.7857
PI165994	Palak	S. oleracea	India	Q1	23.9303	23.0671	65.5857	27.5471	16.875	14.6875	85.3553	25.4167
PI166044	Palak	S. oleracea	India	Q1	26.0229	40.3719	61.9127	29.7421	28.5417	47.5	75	28.2143
PI166366	Palak	S. oleracea	India	Q1	23.3075	18.6361	61.9127	17.3564	13.4028	6.28571	75	12.4286
PI167098	Cornell ID #250	S. oleracea	Turkey	Q1	22.0246	27.9783	67.327	29.7982	6.25	24	89.5285	28.2857
PI167194	Ispanak	S. oleracea	Turkey	Q1	22.0246	23.5772	54.3798	44.0894	6.25	15.6548	50	46.5
PI167195	Harlan 390	S. oleracea	Turkey	Q1	24.991	26.8576	54.3798	34.5759	22.7885	21.875	50	34.375
PI167434	Cavallius	S. oleracea	Belgium	Q1	26.2076	29.2968	54.3798	29.63	29.5714	26.5	50	28.0714
PI169026	CGN 9499	S. oleracea	Turkey	Q1	21.5313	22.5726	64.8115	28.8548	3.5	13.75	83.3333	27.0833
PI169668	Dikensiz	S. oleracea	Turkey	Q1	22.0495	23.8252	65.5857	38.6996	6.38889	16.125	85.3553	39.6307
PI169669	Cornell ID #105	S. oleracea	Turkey	Q1	24.0152	30.2637		35.7668	17.3485	28.3333		35.8929
PI169670	Harlan 1564	S. oleracea	Turkey	Q1	23.9552	25.5392		37.8615	17.0139	19.375		38.5625
PI169671	CGN 9500	S. oleracea	Turkey	Q1	25.0353	33.7795		31.0498	23.0357	35		29.881
PI169673	Cornell ID #106	S. oleracea	Turkey	Q1	24.02	28.8824		41.4413	17.375	25.7143		43.125
PI169674	Dikenli	S. oleracea	Turkey	Q1	25.8809	28.3409	64.1828	31.1432	27.75	24.6875	81.6228	30
PI169675	Cornell ID #108	S. oleracea	Turkey	Q1	23.949	34.0432	61.9127	46.8355	16.9792	35.5	75	50
PI169676	DIKENSIZ	S. oleracea	Turkey	Q1	23.9188	30.6152	55.421	43.3795	16.8109	29	53.5806	45.5952
PI169677	Cornell ID #110	S. oleracea	Turkey	Q1	25.8632	42.2177	40.499	39.2346	27.6515	51	9.17517	40.3125
PI169678	Cornell ID #111	S. oleracea	Turkey	Q1	26.6411	37.0757	40.499	30.9471	31.9886	41.25	9.17517	29.75
PI169679	Dikensiz Kuzu	S. oleracea	Turkey	Q1	21.7596	20.9716	56.2135	12.5631	4.77273	10.7143	56.3002	6.31944
PI169680	Cornell ID #113	S. oleracea	Turkey	Q1	21.352	33.2522	63.2108	29.0836	2.5	34	78.8675	27.375
PI169682	Cornell ID #114	S. oleracea	Turkey	Q1	21.2719	24.3306	66.5763	26.7298	2.05357	17.0833	87.7964	24.375
PI169683	Harlan 2553	S. oleracea	Turkey	Q1	23.8794	30.0125	75.9758	40.9859	16.5909	27.8571	100	42.5446
PI169684	Harlan 2798	S. oleracea	Turkey	Q1	23.5641	26.7478	63.8232	34.3035	14.8333	21.6667	80.6186	34.0278
PI169685	CGN 9502	S. oleracea	Turkey	Q1	24.5357	30.6482	67.9223	40.089	20.25	29.0625	90.8248	41.4015
PI169686	Harlan 3192	S. oleracea	Turkey	Q1	26.514	30.2009	75.9758		31.2798	28.2143	100
PI169688	Cornell ID #116	S. oleracea	Turkey	Q1	25.1634	29.8242	31.8789	38.9894	23.75	27.5	6.3504e-28	40
PI169689	Yazlik	S. oleracea	Turkey	Q1	29.224	30.7031	65.5857	45.5278	46.3889	29.1667	85.3553	48.3333
PI169690	Dikensiz	S. oleracea	Turkey	Q1	24.2111	33.5598		48.906	18.4402	34.5833		52.6389
PI171858	Harlan 6652	S. oleracea	Turkey	Q1	23.3657	30.3515	60.4735	31.5169	13.7273	28.5	70.4989	30.4762
PI171859	Harlan 6725	S. oleracea	Turkey	Q1	21.9227	26.3522	54.3798	32.4509	5.68182	20.9167	50	31.6667
PI171860	Dikensiz	S. oleracea	Turkey	Q1	24.6476	31.4722	65.5857	29.567	20.8741	30.625	85.3553	27.9911
PI171861	Dikenli	S. oleracea	Turkey	Q1	22.1927	26.572	51.9047	30.9798	7.1875	21.3333	41.5449	29.7917
PI171862	Dikensiz	S. oleracea	Turkey	Q1		23.8252	68.6225	44.5938		16.125	92.2577	47.1429
PI171863	Dikenli	S. oleracea	Turkey	Q1	24.1421		31.8789		18.0556		9.68256e-29
PI171864	Harlan 6920	S. oleracea	Turkey	Q1	24.5943	20.2371	65.5857	26.4075	20.5769	9.32143	85.3553	23.9643
PI171865	CGN 9503	S. oleracea	Turkey	Q1	25.3428	30.6152		40.9509	24.75	29		42.5
PI171866	Dikenli	S. oleracea	Turkey	Q1	26.5087	26.3083	63.2108	34.5759	31.25	20.8333	78.8675	34.375
PI171867	Dikensiz	S. oleracea	Turkey	Q1	27.1315	30.7581		45.2593	34.7222	29.2708		47.9911
PI173122	Dikenli	S. oleracea	Turkey	Q1	22.9973	23.7969	63.2108	34.7394	11.6731	16.0714	78.8675	34.5833
PI173123	Cornell ID #80	S. oleracea	Turkey	Q1	28.4368	42.7451	31.8789	33.6652	42	52	6.3504e-28	33.2143
PI173124	Cornell ID #81	S. oleracea	Turkey	Q1	25.78	38.2623	66.9751	45.3099	27.1875	43.5	88.7298	48.0556
PI173125	Cornell ID #82	S. oleracea	Turkey	Q1	24.1705	33.1203	67.327	40.4605	18.2143	33.75	89.5285	41.875
PI173126	Dikensiz	S. oleracea	Turkey	Q1	24.6947	34.8783		35.8019	21.1364	37.0833		35.9375
PI173127	Cornell ID #83	S. oleracea	Turkey	Q1	24.3058	38.1116	55.7141	36.7476	18.9683	43.2143	54.5876	37.1429
PI173128	Cornell ID #84	S. oleracea	Turkey	Q1	23.2453	25.1546	54.3798	24.7682	13.0556	18.6458	50	21.875
PI173129	Cornell ID #85	S. oleracea	Turkey	Q1	26.5834	33.7795	46.7449	34.1301	31.6667	35	25	33.8068
PI173130	Cornell ID #86	S. oleracea	Turkey	Q1	24.7524	21.2212		15.9803	21.4583	11.1875		10.6746
PI173131	Cornell ID #87	S. oleracea	Turkey	Q1	26.2396	23.8205		26.4729	29.75	16.1161		24.0476
PI173809	Cornell ID #88	S. oleracea	Turkey	Q1	24.3989	23.4241	51.6099	24.2428	19.4872	15.3646	40.5509	21.2054
PI173972	Palak	S. oleracea	India	Q1	26.9122	31.1426	70.5483	48.797	33.5	30	95.6435	52.5
PI174383	Cornell ID #90	S. oleracea	Turkey	Q1	25.6119	31.8019	54.3798	42.3676	26.25	31.25	50	44.3056
PI174384	Cornell ID #91	S. oleracea	Turkey	Q1	24.1919	32.1974	69.973	48.5518	18.3333	32	94.7214	52.1875
PI174385	CGN 9504	S. oleracea	Turkey	Q1	23.3848	28.0913	61.3399	29.0416	13.8333	24.2143	73.2332	27.3214
PI174386	Cornell ID #93	S. oleracea	Turkey	Q1	26.7329	30.813	65.2701	33.2355	32.5	29.375	84.5425	32.6667
PI174387	KUZU	S. oleracea	Turkey	Q1	27.8917	37.0757	75.9758	42.5855	38.961	41.25	100	44.5833
PI174388	Dikensiz	S. oleracea	Turkey	Q1	26.0671	39.0534			28.7879	45
PI174389	Cornell ID #96	S. oleracea	Turkey	Q1	27.429	34.3446	42.9447	34.9846	36.3811	36.0714	14.6447	34.8958
PI174960	Palak	S. oleracea	India	Q1	28.1564	31.896	65.5857	47.8163	40.4365	31.4286	85.3553	51.25
PI175311	Palak	S. oleracea	India	Q1	26.4339	28.8824	55.3857	40.1102	30.8333	25.7143	53.4592	41.4286
PI175312	Palak	S. oleracea	India	Q1	24.441	24.5503	75.9758	27.874	19.7222	17.5	100	25.8333
PI175313	Palak	S. oleracea	India	Q1	23.435	32.9885	59.6504	32.3692	14.1136	33.5	67.8411	31.5625
PI175595	CGN 9543	S. oleracea	Turkey	Q1	29.2069	35.8514		47.1921	46.2937	38.9286		50.4545
PI175923	Cornell ID #51	S. oleracea	Turkey	Q1	30.8255	31.8019	63.2108	33.7913	55.3175	31.25	78.8675	33.375
PI175924	Cornell ID #52	S. oleracea	Turkey	Q1	29.7485		45.4079	35.9817	49.3132		21.1325	36.1667
PI175925	Cornell ID #53	S. oleracea	Turkey	Q1	26.9571		55.8064	32.7778	33.75		54.9043	32.0833
PI175926	Harlan 6054	S. oleracea	Turkey	Q1	26.8226	24.8799	54.3798	26.0923	33	18.125	50	23.5625
PI175927	Cornell ID #55	S. oleracea	Turkey	Q1	24.7649	28.1761	45.4079	35.3932	21.5278	24.375	21.1325	35.4167
PI175928	Harlan 9061	S. oleracea	Turkey	Q1	27.7287	32.1315	55.7141	38.3729	38.0519	31.875	54.5876	39.2143
PI175929	Harlan 8866	S. oleracea	Turkey	Q1	26.6688	39.0534	54.0156		32.1429	45	48.748
PI175930	Cornell ID #61	S. oleracea	Turkey	Q1		28.9452	58.1701	43.7842		25.8333	62.941	46.1111
PI175931	Harlan 9132	S. oleracea	Turkey	Q1	24.189	27.8465	51.9047	41.1961	18.3173	23.75	41.5449	42.8125
PI175932	Harlan 9148	S. oleracea	Turkey	Q1	23.4944	35.7572	75.9758	36.0004	14.4444	38.75	100	36.1905
PI176371	Monstrans Viroflag	S. oleracea	Italy	Q1	26.8325	39.0534	69.973	42.6672	33.0556	45	94.7214	44.6875
PI176372	Cornell ID #62	S. oleracea	Italy	Q1	28.5944	39.9324	57.5886	48.0615	42.8788	46.6667	60.9825	51.5625
PI176769	Cornell ID #63	S. oleracea	Turkey	Q1	26.1163	43.3384	63.264	43.539	29.0625	53.125	79.0215	45.7986
PI176770	Cornell ID #64	S. oleracea	Turkey	Q1	28.103	42.7451	55.1287	40.624	40.1389	52	52.5757	42.0833
PI176771	Cornell ID #65	S. oleracea	Turkey	Q1	24.4339	39.8445	31.8789	37.3081	19.6825	46.5	1.8225e-28	37.8571
PI176772	CGN 9507	S. oleracea	Turkey	Q1	27.8646	40.8992	49.1107	53.3086	38.8095	48.5	32.3223	58.25
PI176773	Cornell ID #57	S. oleracea	Turkey	Q1	29.6525	35.8514	65.5857	50.4317	48.7778	38.9286	85.3553	54.5833
PI176774	Cornell ID #58	S. oleracea	Turkey	Q1	27.6297	40.0422	65.1545	45.1542	37.5	46.875	84.2409	47.8571
PI176775	Harlan 9430	S. oleracea	Turkey	Q1	31.4972	36.0869	31.8789	51.4124	59.0625	39.375	3.3856e-28	55.8333
PI176776	Cornell ID #59	S. oleracea	Turkey	Q1	24.2666	39.7126	63.2108		18.75	46.25	78.8675
PI176777	Cornell ID #60	S. oleracea	Turkey	Q1	29.5941	32.0216	59.4058	43.2394	48.4524	31.6667	67.0413	45.4167
PI176778	CGN 9508	S. oleracea	Turkey	Q1	27.5074	33.5598	65.5857	43.648	36.8182	34.5833	85.3553	45.9375
PI176779	Cornell ID #67	S. oleracea	Turkey	Q1	24.5656	37.7349	42.9447	35.3932	20.4167	42.5	14.6447	35.4167
PI176780	Cornell ID #68	S. oleracea	Turkey	Q1		34.4388	52.1685	39.0361		36.25	42.4375	40.0595
PI177081	Cornell ID #69	S. oleracea	Turkey	Q1	23.5492	23.8431	57.2059	20.8452	14.75	16.1591	59.6856	16.875
PI177082	Alman	S. oleracea	Turkey	Q1	23.8406	34.1563		35.148	16.375	35.7143		35.1042
PI177557	Cornell ID #71	S. oleracea	Turkey	Q1	26.6836	41.4706		39.6432	32.2253	49.5833		40.8333
PI177558	Harlan 4403	S. oleracea	Turkey	Q1	26.1649	35.8514	57.1899	40.7949	29.3333	38.9286	59.6312	42.3011
PI179041	Cornell ID #72	S. oleracea	Turkey	Q1	25.0033	34.8343	63.2108	51.8094	22.8571	37	78.8675	56.3393
PI179043	CGN 9509	S. oleracea	Turkey	Q1	25.5122		50.7351		25.6944		37.6261
PI179044	Harlan 9665	S. oleracea	Turkey	Q1	25.9108	32.2413	75.9758	37.273	27.9167	32.0833	100	37.8125
PI179507	Beledi	S. oleracea	Syria	Q1	26.135	34.4388	75.9758	43.146	29.1667	36.25	100	45.2976
PI179508	Cornell ID #75	S. oleracea	Iraq	Q1	25.6089	37.0757	59.095	38.7932	26.2338	41.25	66.0189	39.75
PI179509	Kuzukalak	S. oleracea	Turkey	Q1	24.3627	28.6046	50.4356	29.999	19.2857	25.1875	36.6346	28.5417
PI179588	458	S. oleracea	Belgium	Q1	25.9125	30.2009		38.3822	27.9261	28.2143		39.2262
PI179589	Giant Spinach	S. oleracea	Belgium	Q1	23.2679	38.7238	63.2108	44.874	13.1818	44.375	78.8675	47.5
PI179590	452	S. oleracea	Belgium	Q1	26.1649	39.8774	54.3798	56.363	29.3333	46.5625	50	62.1429
PI179591	451	S. oleracea	Belgium	Q1	22.0406	21.8145	58.3092	43.0525	6.33929	12.3125	63.407	45.1786
PI179592	455	S. oleracea	Belgium	Q1	24.2346	29.6044	60.0844	43.7998	18.5714	27.0833	69.2494	46.131
PI179593	450	S. oleracea	Belgium	Q1	26.3184	35.098	48.0842	37.3548	30.1894	37.5	29.0784	37.9167
PI179594	445	S. oleracea	Belgium	Q1	24.9179	29.8242	63.2108	41.9784	22.381	27.5	78.8675	43.8095
PI179595	Victoria	S. oleracea	Belgium	Q1	26.5549	31.3074	56.3456		31.5079	30.3125	56.7523
PI179596	449	S. oleracea	Belgium	Q1	25.7222	35.7572	55.8417	38.1487	26.8651	38.75	55.0254	38.9286
PI179597	454	S. oleracea	Belgium	Q1	23.8987	30.2637	67.9223	37.5999	16.6984	28.3333	90.8248	38.2292
PI181086	Cornell ID #40	S. oleracea	India	Q1	27.3943	27.0224	75.9758	34.4125	36.1875	22.1875	100	34.1667
PI181808	Beledi	S. oleracea	Syria	Q1	25.1298	24.3672	53.7929	31.1432	23.5625	17.1528	47.9834	30
PI181809	Cornell ID #46	S. oleracea	Syria	Q1	25.8672	29.4286	62.7607	34.7394	27.6736	26.75	77.5495	34.5833
PI181923	Hama no. 20	S. oleracea	Syria	Q1	25.3352	28.5057	69.1677	36.8317	24.7078	25	93.3013	37.25
PI181964	Homs No. 27	S. oleracea	Syria	Q1	26.752	26.8943	53.5075	29.2751	32.6068	21.9444	47.0042	27.619
PI183246	No. 3	S. oleracea	Egypt	Q1	26.419	37.7349	64.1828	30.1625	30.75	42.5	81.6228	28.75
PI184137	No. 242	S. oleracea	NA	Q1	28.6012	30.4834	67.9223	33.4317	42.9167	28.75	90.8248	32.9167
PI192945	CGN 9615	S. oleracea	China	Q1	26.4339	37.9986		35.2298	30.8333	43		35.2083
PI193618	Neusseelander	S. oleracea	Ethiopia	Q1	25.6119	41.4266		46.0182	26.25	49.5		48.9583
PI193619	Victoria	S. oleracea	Ethiopia	Q1	27.324	22.6668	57.3056	29.0883	35.7955	13.9286	60.024	27.381
PI200882	CGN 9617	S. oleracea	Afghanistan	Q1	23.594	25.0118	31.8789	37.0714	15	18.375	2.6896e-28	37.5556
PI204632	CGN 9618	S. oleracea	Turkey	Q1		38.3942	54.3798	41.4179		43.75	50	43.0952
PI204732	CGN 14210	S. oleracea	Turkey	Q1	23.4623	29.0708	41.1242	41.0599	14.2657	26.0714	10.4715	42.6389
PI204733	CGN 9619	S. oleracea	Turkey	Q1	25.7364	31.7286	63.2108	42.1068	26.9444	31.1111	78.8675	43.9732
PI204734	CGN 9620	S. oleracea	Turkey	Q1	25.9706	36.1967	46.7449	25.3567	28.25	39.5833	25	22.625
PI204735	CGN 9621	S. oleracea	Turkey	Q1	28.146	44.0635	38.3331	25.749	40.3788	54.5	5.27864	23.125
PI204736	CGN 9622	S. oleracea	Turkey	Q1	26.4638	33.5912	54.3798	28.1542	31	34.6429	50	26.1905
PI205231	CGN 14166	S. oleracea	Turkey	Q1	24.1919	37.9547	58.2968	36.5141	18.3333	42.9167	63.3654	36.8452
PI205232	CGN 9623	S. oleracea	Turkey	Q1	28.8566	36.9439		48.762	44.3403	41		52.4554
PI205233	CGN 9624	S. oleracea	Turkey	Q1	27.7418	33.2522	52.8794	32.5054	38.125	34	44.8559	31.7361
PI205234	CGN 9625	S. oleracea	Turkey	Q1	27.0852	31.5821	54.3798	46.2517	34.4643	30.8333	50	49.256
PI205235	CGN 14176	S. oleracea	Turkey	Q1	22.6524	32.9006	67.9223	39.6899	9.75	33.3333	90.8248	40.8929
PI206007	Kingen av Danmark W:s/47	S. oleracea	Sweden	Q1	25.7613	34.219	65.5857	39.83	27.0833	35.8333	85.3553	41.0714
PI206473	CGN 9626	S. oleracea	Turkey	Q1	21.1278		57.583		1.25		60.9638
PI206474	CGN 9627	S. oleracea	Turkey	Q1	25.425	39.383	31.8789	51.4124	25.2083	45.625	3.3856e-28	55.8333
PI206475	CGN 9628	S. oleracea	Turkey	Q1	25.724	29.5605	61.061	42.1652	26.875	27	72.3607	44.0476
PI206753	CGN 9629	S. oleracea	Turkey	Q1	25.3727	32.1974	70.9857	32.7234	24.9167	32	96.291	32.0139
PI207518	CGN 9630	S. oleracea	Afghanistan	Q1	26.1724	23.8691	39.1858	39.2509	29.375	16.2083	6.69873	40.3333
PI209644	No. 1	S. oleracea	Iran	Q1	26.7852	29.5605	63.2108	38.499	32.7917	27	78.8675	39.375
PI209645	No. 2	S. oleracea	Iran	Q1	25.3663	36.6802	68.8184	36.2432	24.881	40.5	92.6401	36.5
PI209646	No. 3	S. oleracea	Turkey	Q1	24.9392	42.0858	66.9751	35.2625	22.5	50.75	88.7298	35.25
PI209647	No. 4	S. oleracea	Iran	Q1	23.6314	30.2009	75.9758	43.5429	15.2083	28.2143	100	45.8036
PI211632	CGN 9634	S. oleracea	Afghanistan	Q1	30.2753	31.7077	66.3557	48.3487	52.25	31.0714	87.2678	51.9286
PI212119	CGN 9635	S. oleracea	Afghanistan	Q1	25.0588	30.0439	52.033	49.0773	23.1667	27.9167	41.9788	52.8571
PI212120	CGN 9636	S. oleracea	Afghanistan	Q1	26.4766	30.2557	54.3798	42.9685	31.0714	28.3182	50	45.0714
PI212328	CGN 9637	S. oleracea	Afghanistan	Q1	24.0873	26.8005	47.6186	30.863	17.75	21.7667	27.6393	29.6429
PI212921	CGN 9638	S. oleracea	India	Q1		37.5152	61.4595	53.374		42.0833	73.6049	58.3333
PI217425	CGN 14178	S. oleracea	South Korea	Q1	24.6702	42.7158	62.7055	50.8053	21	51.9444	77.3861	55.0595
PI219949	CGN 9639	S. oleracea	Afghanistan	Q1	26.0603	29.6154	49.6889	39.8394	28.75	27.1042	34.1886	41.0833
PI220121	Palak	S. oleracea	Afghanistan	Q1		27.8465	58.1701	50.1047		23.75	62.941	54.1667
PI220546	Palek	S. oleracea	Afghanistan	Q1	28.1341	47.4586	64.1828	43.4729	40.3125	60.9375	81.6228	45.7143
PI220686	Palek	S. oleracea	Afghanistan	Q1	23.6725	34.6323	45.0007	27.8273	15.4375	36.6169	20	25.7738
PI222270	Esfenaj	S. oleracea	Iran	Q1		39.2182	45.4079	50.5134		45.3125	21.1325	54.6875
PI222749	Esfenaj	S. oleracea	Iran	Q1	28.4269	38.6139	61.3399	51.1789	41.9444	44.1667	73.2332	55.5357
PI222750	Esfenaj	S. oleracea	Iran	Q1	30.2865	46.1731	62.7069	42.7762	52.3125	58.5	77.3902	44.8264
PI222838	Esfenaj	S. oleracea	Iran	Q1	27.6297	36.776	54.3798	37.7634	37.5	40.6818	50	38.4375
PI223536	Palek	S. oleracea	Afghanistan	Q1		37.7349	60.1217	39.774		42.5	69.3696	41
PI224959	Cornell ID #4	S. oleracea	Iran	Q1	31.2419	27.4698	75.9758	36.0471	57.6389	23.0357	100	36.25
PI226671	Cornell ID #10	S. oleracea	Iran	Q1	26.5698	28.2948	75.9758	45.808	31.5909	24.6	100	48.6905
PI227045	Cornell ID #201	S. oleracea	Iran	Q1	23.1456	28.0976	63.9621	35.4866	12.5	24.2262	81.0087	35.5357
PI227230	Jiromaru	S. oleracea	Japan	Q1	25.1186	32.4611	58.6218	44.6288	23.5	32.5	64.4504	47.1875
PI227383	Espinacia	S. oleracea	Iran	Q1	25.5996	37.0757	69.973	41.1844	26.1818	41.25	94.7214	42.7976
PI229731	Esfinags	S. oleracea	Iran	Q1	25.6439		56.8442	27.5471	26.4286		58.4551	25.4167
PI229792	Espinage	S. oleracea	Iran	Q1	25.3807	28.0113	51.5396	40.7641	24.9615	24.0625	40.3144	42.2619
PI249920	Espinaca Veroflay	S. oleracea	Spain	Q1	23.9303	28.129	57.879	37.5727	16.875	24.2857	61.9624	38.1944
PI251507	Esfanej	S. oleracea	Iran	Q1	28.8938	28.8353	64.5883	49.0773	44.5476	25.625	82.7327	52.8571
PI256079	Cornell ID #209	S. oleracea	Afghanistan	Q1	25.4517	32.0844	54.3798	30.4583	25.3571	31.7857	50	29.127
PI256080	Cornell ID #210	S. oleracea	Afghanistan	Q1	26.3101	24.5283	53.7929	32.3202	30.1429	17.4583	47.9834	31.5
PI261787	Monstrueux de Viroflay	S. oleracea	France	Q1	22.7271	33.1203	67.327	38.9894	10.1667	33.75	89.5285	40
PI261788	Geant d'Hiver	S. oleracea	France	Q1	26.0353	31.896	52.9142	41.6515	28.6111	31.4286	44.9746	43.3929
PI261789	Giant d'etc.	S. oleracea	France	Q1	29.9166	27.9406	46.1575	37.7471	50.25	23.9286	23.2739	38.4167
PI262161	Nostruosa Wireflay	S. oleracea	Spain	Q1	27.95	35.7572	52.1685	46.247	39.2857	38.75	42.4375	49.25
PI262911	Espinaca nobel	S. oleracea	Spain	Q1		18.5294	67.9223	43.5663		6.08333	90.8248	45.8333
PI263873	Cornell ID #215	S. oleracea	Greece	Q1	26.829	28.0662	58.1701	32.8713	33.0357	24.1667	62.941	32.2024
PI266926	Universal	S. oleracea	Germany	Q1	28.8852	28.6522	42.1412	37.8685	44.5	25.2778	12.7322	38.5714
PI274042	Best of All	S. oleracea	NA	Q1	30.4696	25.2096	54.3798	39.9701	53.3333	18.75	50	41.25
PI274044	Early Giant	S. oleracea	NA	Q1	30.5443	25.6051	53.63	43.0525	53.75	19.5	47.4243	45.1786
PI274046	Elsoms 23	S. oleracea	NA	Q1	24.9392	21.4922	38.3331	36.7009	22.5	11.7014	5.27864	37.0833
PI274047	Elsoms 23 X Troubadour	S. oleracea	NA	Q1	29.5642	29.0708	54.8014	40.7057	48.2857	26.0714	51.4501	42.1875
PI274048	Giant Early Leaf	S. oleracea	NA	Q1	28.1101	30.0125	42.9447	47.3959	40.1786	27.8571	14.6447	50.7143
PI274049	HAMMENHOGS VINTER	S. oleracea	NA	Q1	27.6297	29.2591	70.5483	43.7951	37.5	26.4286	95.6435	46.125
PI274050	Hiemalis	S. oleracea	NA	Q1	32.4127	23.9936	61.088	51.786	64.1667	16.4444	72.4454	56.3095
PI274051	Matador Improved	S. oleracea	United Kingdom	Q1	26.5236	24.1841	53.3722	39.138	31.3333	16.8056	46.5408	40.1894
PI274052	Nobell II	S. oleracea	NA	Q1			64.1828	41.632			81.6228	43.3681
PI274053	Noorman	S. oleracea	NA	Q1	28.9749	24.9898	55.8417	34.8484	45	18.3333	55.0254	34.7222
PI274055	Noorman Viking	S. oleracea	NA	Q1	28.3023	23.2319	50.564	31.0343	41.25	15	37.059	29.8611
PI274056	Proloog	S. oleracea	NA	Q1	26.8823	20.9716	63.2108	31.7971	33.3333	10.7143	78.8675	30.8333
PI274057	Stamef	S. oleracea	NA	Q1	27.1364	23.9643	56.3456	36.0471	34.75	16.3889	56.7523	36.25
PI274058	Summer Savoy	S. oleracea	NA	Q1		41.502	61.061	47.0223		49.6429	72.3607	50.2381
PI274059	Supra	S. oleracea	NA	Q1	24.6403	36.5813	60.8034		20.8333	40.3125	71.5482
PI274061	Viking	S. oleracea	NA	Q1	23.594	31.9337	39.7615	32.3575	15	31.5	7.74229	31.5476
PI274063	Viking	S. oleracea	NA	Q1	25.2681	25.8688	65.5857	38.9427	24.3333	20	85.3553	39.9405
PI274065	Wisemona	S. oleracea	NA	Q1	29.4682	32.4611	67.9223	48.2522	47.75	32.5	90.8248	51.8056
PI274311	Parluk	S. oleracea	Pakistan	Q1	25.6368	28.4398	54.3798	21.1487	26.3889	24.875	50	17.2619
PI285751	Koda	S. oleracea	Poland	Q1	26.3405	21.5442	42.9447		30.3125	11.8	14.6447
PI286435	CGN 9661	S. oleracea	Nepal	Q2	26.3805	36.9815		39.1762	30.5357	41.0714		40.2381
PI296393	CGN 9662	S. oleracea	Iran	Q1	25.2806	31.6221	68.6225	31.5791	24.4034	30.9091	92.2577	30.5556
PI303138	PRINCESS JULIANA	S. oleracea	Netherlands	Q1	25.9855		54.3798	37.3781	28.3333		50	37.9464
PI319220	CGN 14185	S. oleracea	Egypt	Q1	26.0603	27.0114		23.8575	28.75	22.1667		20.7143
PI321020	Wushe Waka Maru	S. oleracea	Taiwan, China	Q2	28.9542	32.5929	68.6225	46.4619	44.8846	32.75	92.2577	49.5238
PI339545	101-2	S. oleracea	Turkey	Q1	27.0318	26.6013	69.1677	39.5848	34.1667	21.3889	93.3013	40.7589
PI339546	101-5	S. oleracea	Turkey	Q1	26.1112	36.9439	46.7449	32.8596	29.0341	41	25	32.1875
PI339547	101-9	S. oleracea	Turkey	Q1	25.8617	40.5916	65.5857	39.1762	27.6429	47.9167	85.3553	40.2381
PI339548	101-25	S. oleracea	Turkey	Q1	24.8645	32.4611	68.6225	34.1346	22.0833	32.5	92.2577	33.8125
PI344085	CGN 9668	S. oleracea	Turkey	Q1	25.2382	40.9212	75.9758	41.2778	24.1667	48.5417	100	42.9167
PI358247	Domasen	S. oleracea	Macedonia	Q1	28.4518	32.0655	41.4931	43.1615	42.0833	31.75	11.2702	45.3175
PI358248	Ohridski	S. oleracea	Macedonia	Q1	25.3876	30.7031	46.7449	35.9537	25	29.1667	25	36.131
PI358249	Kocanski	S. oleracea	Macedonia	Q1	27.0019	29.0917	44.4025	39.727	34	26.1111	18.3772	40.9402
PI358250	Kumanovski	S. oleracea	Macedonia	Q1	25.5745	35.5774	45.8722	29.8083	26.0417	38.4091	22.4505	28.2986
PI358251	Prilepski	S. oleracea	Macedonia	Q1	25.5371	30.7471	63.2108	41.9784	25.8333	29.25	78.8675	43.8095
PI358252	Edrolisten	S. oleracea	Macedonia	Q1	26.1435	32.9555	67.9223	37.4637	29.2143	33.4375	90.8248	38.0556
PI358253	Domasen	S. oleracea	Macedonia	Q1	22.5584	33.4499	64.5883	34.5759	9.22619	34.375	82.7327	34.375
PI358254	Sirokolisten	S. oleracea	Macedonia	Q1	23.8182	39.2417	60.1217	40.1102	16.25	45.3571	69.3696	41.4286
PI358255	Domasen	S. oleracea	Macedonia	Q1	25.0887	27.1872	38.3331	41.6982	23.3333	22.5	5.27864	43.4524
PI358257	Struski	S. oleracea	Macedonia	Q1	23.9915	33.9679	67.327	46.7888	17.2159	35.3571	89.5285	49.9405
PI358258	Lisicki	S. oleracea	Macedonia	Q1	24.8965	44.3272	55.8417	34.5059	22.2619	55	55.0254	34.2857
PI358260	Radoviski	S. oleracea	Macedonia	Q1	21.707	27.4509	64.5883	33.8053	4.47917	23	82.7327	33.3929
PI360710	Samos Hybrid	S. oleracea	France	Q1	24.5656	29.0661	68.4097	27.765	20.4167	26.0625	91.833	25.6944
PI360894	Matares	S. oleracea	Netherlands	Q1	21.9125	22.1018	53.3722	27.5284	5.625	12.8571	46.5408	25.3929
PI360895	Nores	S. oleracea	Netherlands	Q1	22.7869	25.8688	44.4025	21.3636	10.5	20	18.3772	17.5357
PI368824	Sirokolisten	S. oleracea	Macedonia	Q1	22.6972	43.1971	52.1685	45.0421	10	52.8571	42.4375	47.7143
PI370602	Maznolisten	S. oleracea	Macedonia	Q1	23.7542	47.953		37.8685	15.8929	61.875		38.5714
PI374233	Baladi	S. oleracea	Egypt	Q1	25.6147	29.2382	46.7449	37.1679	26.266	26.3889	25	37.6786
PI379546	Lokalen	S. oleracea	Serbia	Q1	21.7107	27.5388	42.9447	26.6481	4.5	23.1667	14.6447	24.2708
PI379547	Veleski	S. oleracea	Macedonia	Q1		27.5468	56.9448	30.3026		23.1818	58.7977	28.9286
PI379548	Prilepski	S. oleracea	Macedonia	Q1	23.6343	39.2182	70.9857	33.2449	15.2244	45.3125	96.291	32.6786
PI379549	Stipski	S. oleracea	Macedonia	Q1	23.3291	33.7795	49.4249	32.089	13.5227	35	33.3333	31.2054
PI379550	Konjsko Rebro	S. oleracea	Macedonia	Q1	22.4177	26.9989	67.9223	40.0791	8.44156	22.1429	90.8248	41.3889
PI379551	Krupen	S. oleracea	Macedonia	Q1	21.5015	25.5524	62.7055	32.0306	3.33333	19.4	77.3861	31.131
PI379552	Skopski	S. oleracea	Macedonia	Q1	23.0111	34.6585	70.7806		11.75	36.6667	95.9933
PI418978	Chung Pu Lao	S. oleracea	China	Q1	25.2083	46.7993	58.0437	42.2313	24	59.6875	62.5167	44.1319
PI419004		S. oleracea	China	Q2	29.0795	48.2826		50.5344	45.5833	62.5		54.7143
PI419162	Cornell ID #163	S. oleracea	China	Q1	23.6276	40.0422	59.9835	39.8067	15.1875	46.875	68.9233	41.0417
PI419218	Cornell ID #164	S. oleracea	Hong Kong, China	Q2	27.27	51.7985		48.797	35.4945	69.1667		52.5
PI433207	495	S. oleracea	China	Q1	25.5507	42.789	54.3798	34.7394	25.9091	52.0833	50	34.5833
PI433208	496	S. oleracea	China	Q2	28.372	46.9642	63.8232		41.6389	60	80.6186
PI433209	497	S. oleracea	China	Q1	25.9706	37.7349	59.0322	32.8596	28.25	42.5	65.8114	32.1875
PI433210	498	S. oleracea	China	Q2	22.8559	32.8378	31.8789	20.8997	10.8846	33.2143	5.5225e-28	16.9444
PI433211	499	S. oleracea	France	Q1	25.1585	36.6802		46.8355	23.7222	40.5		50
PI433212	500	S. oleracea	China	Q1	24.3414	50.773		37.6233	19.1667	67.2222		38.2589
PI445782	Shami	S. oleracea	Syria	Q1	23.8289	30.9778	40.499	32.7991	16.3095	29.6875	9.17517	32.1104
PI445783	Shami	S. oleracea	Syria	Q1	22.5851	31.7077	54.3798		9.375	31.0714	50
PI445784	Baladi	S. oleracea	Syria	Q1	23.5351	28.0662			14.6717	24.1667
PI445785	Baladi	S. oleracea	Syria	Q1	23.0335	28.0662		25.2236	11.875	24.1667		22.4554
PI449353	Universal	S. oleracea	Turkey	Q1	27.9286	43.3855	52.5402	33.3227	39.1667	53.2143	43.6998	32.7778
PI478393	Hungong Seed Co.-Seoul	S. oleracea	China	Q1	23.4819	31.1426	53.0424	28.8314	14.375	30	45.4124	27.0536
PI491261	WP 106	S. oleracea	Greece	Q1	21.977	33.5159	46.7449	39.1855	5.98485	34.5	25	40.25
PI508504	Summer green	S. oleracea	South Korea	Q2	28.8148	47.6966	69.1677	52.2998	44.1071	61.3889	93.3013	56.9643
PI531448	ESZKIMO	S. oleracea	Hungary	Q1	27.7311	35.4276	38.3331		38.0655	38.125	5.27864
PI531449	HEGYKOI	S. oleracea	Hungary	Q1	25.772	34.6585	50.564		27.1429	36.6667	37.059
PI531450	KECSKEMETI	S. oleracea	Hungary	Q1	25.2435	29.6358	39.9859	31.9769	24.1964	27.1429	8.167	31.0625
PI531451	MATADOR	S. oleracea	Hungary	Q1	26.683	29.8556	54.3798	34.5759	32.2222	27.5595	50	34.375
PI531452	MATADOR DARKO	S. oleracea	Denmark	Q1	23.0954	45.6457	38.8653	48.797	12.2203	57.5	6.1471	52.5
PI531453	MOHAI	S. oleracea	Hungary	Q1	23.9656	45.6457	51.9047	39.6432	17.0714	57.5	41.5449	40.8333
PI531454	MOSONMAGYAROVARI	S. oleracea	Hungary	Q1	23.2097	38.1116	55.8417	39.2346	12.8571	43.2143	55.0254	40.3125
PI531455	NAGYIGMANDI	S. oleracea	Hungary	Q1	24.2168	42.789		43.4573	18.4722	52.0833		45.6944
PI531456	POPEY	S. oleracea	Hungary	Q1	21.352	32.9006	54.3798	16.2356	2.5	33.3333	50	11
PI531457	SZEKESFEHERVARI	S. oleracea	Hungary	Q1	24.715	33.6477	48.0842	33.9454	21.25	34.75	29.0784	33.5714
PI535897	OLBRZYM ZIMOWY	S. oleracea	Poland	Q1	28.5863	50.0406	57.6688	40.1102	42.8333	65.8333	61.2537	41.4286
PI604778	New Asia	S. oleracea	Japan	Q1	26.893	50.48	61.9127	59.0624	33.3929	66.6667	75	65.5833
PI604779	Supahku	S. oleracea	Japan	Q1	25.8734	45.3161	49.4249	37.2146	27.7083	56.875	33.3333	37.7381
PI604780	Yuhparo	S. oleracea	Japan	Q1	27.1439	27.6267	37.7221	41.6865	34.7917	23.3333	4.35645	43.4375
PI604782	SPI 12/76	S. oleracea	Afghanistan	Q1	25.2205	43.3384	59.2917	43.911	24.0682	53.125	66.6667	46.2727
PI604783	SPI 13/79	S. oleracea	Afghanistan	Q1	21.8972	37.1489	42.9447	34.0388	5.53977	41.3889	14.6447	33.6905
PI604784	SPI 14/79	S. oleracea	Afghanistan	Q1	23.2679	34.1563	51.9047	21.84	13.1818	35.7143	41.5449	18.1429
PI604785	SPI 161/86	S. oleracea	Mongolia	Q1	24.946	36.9439	45.4079	15.7312	22.5379	41	21.1325	10.3571
PI604786	SPI 62/78	S. oleracea	Nepal	Q1	24.7101	23.8911	65.5857		21.2222	16.25	85.3553
PI604787	SPI 108/79	S. oleracea	Afghanistan	Q1	23.5043	29.1649	57.583	30.0224	14.5	26.25	60.9638	28.5714
PI604788	SPI 109/93	S. oleracea	Afghanistan	Q1	24.2853	37.6031	54.3798	34.3873	18.8542	42.25	50	34.1346
PI604789	SPI 110/76	S. oleracea	Afghanistan	Q1	27.6664	35.3178	41.4931	46.5631	37.7045	37.9167	11.2702	49.6528
PI604790	SPI 111/80	S. oleracea	Afghanistan	Q1	26.0154	43.2725	45.8722	44.3836	28.5	53	22.4505	46.875
PI604791	SPI 114/81	S. oleracea	Afghanistan	Q2	29.3913	25.704	65.5857	50.2573	47.3214	19.6875	85.3553	54.3611
PI606707	AMERICA	S. oleracea	Netherlands	Q1	26.135				29.1667
PI608762	K-17068	S. oleracea	Thailand	Q2	29.4946	32.1974			47.8977	32
PI647852	3.1	S. oleracea	Georgia	Q1		32.4611		33.1865		32.5		32.6042
PI647853	4.1	S. oleracea	Georgia	Q1	26.9693	35.8305		32.1894	33.8182	38.8889		31.3333
PI647854	5.1	S. oleracea	Georgia	Q1	26.5087	26.3083	67.9223	41.7682	31.25	20.8333	90.8248	43.5417
PI647855	6.1	S. oleracea	Georgia	Q1	26.424	29.0917	31.8789	36.8317	30.7778	26.1111	4.1209e-28	37.25
PI647856	6.2	S. oleracea	Georgia	Q1	24.8432	28.3739	69.973	45.9014	21.9643	24.75	94.7214	48.8095
PI647857	6.3	S. oleracea	Georgia	Q1	25.1955	27.6267	40.499	35.524	23.9286	23.3333	9.17517	35.5833
PI647858	7.1	S. oleracea	Georgia	Q1	25.7862	25.6051	56.8442	36.9684	27.2222	19.5	58.4551	37.4242
PI648936	G050	S. oleracea	Greece	Q1	25.9787	23.278	45.4079	25.9125	28.2955	15.0875	21.1325	23.3333
PI648937	S019	S. oleracea	Syria	Q1	22.8965	24.1987		30.1975	11.1111	16.8333		28.7946
PI648938	T075	S. oleracea	Turkey	Q2	27.5848	26.528	38.3331	42.5855	37.25	21.25	5.27864	44.5833
PI648939	T076	S. oleracea	Turkey	Q1	26.7777		31.8789		32.75		4.2025e-28
PI648940	II9A0112	S. oleracea	China	Q2	31.3066	41.5438	31.8789	59.819	58	49.7222	4.9729e-28	66.5476
PI648941	II9A0113	S. oleracea	China	Q1	29.1735	30.4834	31.8789	51.4124	46.1071	28.75	3.4969e-28	55.8333
PI648942	II9A0169	S. oleracea	China	Q2	29.619	41.6903	41.4931	38.074	48.5909	50	11.2702	38.8333
PI648943	II9A0175	S. oleracea	China	Q2	29.4152	43.2725	40.499	55.9893	47.4545	53	9.17517	61.6667
PI648944	II9A0190	S. oleracea	China	Q2	29.6674	45.6457			48.8611	57.5
PI648945	II9A0216	S. oleracea	China	Q2	26.6083	39.7126	31.8789	37.6505	31.8056	46.25	4.0401e-28	38.2937
PI648947	II9A0271	S. oleracea	China	Q2	28.7881	43.5362		42.3676	43.9583	53.5		44.3056
PI648948	II9A0286	S. oleracea	China	Q2	29.5171	40.5602	54.3798	55.6624	48.0227	47.8571	50	61.25
PI648949	II9A0323	S. oleracea	China	Q2	29.2544	30.3892	54.3798		46.5584	28.5714	50
PI648950	139 X 135	S. oleracea	United States	Q1	22.9463	20.6828		14.2958	11.3889	10.1667		8.52778
PI648951	257 X 251	S. oleracea	United States	Q1	25.9257	32.4611	59.2917	26.975	28	32.5	66.6667	24.6875
PI648952	134 X 129	S. oleracea	United States	Q1	23.0766	23.8312	56.8442	26.8932	12.1154	16.1364	58.4551	24.5833
PI648953	132 X 129	S. oleracea	United States	Q1	23.2836	28.3409	42.9447	27.2855	13.2692	24.6875	14.6447	25.0833
PI648954	102 X 99	S. oleracea	United States	Q1		27.427	42.9447	26.2394		22.9545	14.6447	23.75
PI648955	86 X 83	S. oleracea	United States	Q1	25.6567	26.8943	63.2108	33.5951	26.5	21.9444	78.8675	33.125
PI648956	83 X 81	S. oleracea	United States	Q1	26.2845	39.9324	65.5857	40.9286	30	46.6667	85.3553	42.4716
PI648957	76 X 71	S. oleracea	United States	Q1		28.286	54.3798			24.5833	50
PI648958	62 X 60	S. oleracea	United States	Q1		20.5949	54.3798	28.6824		10	50	26.8636
PI648959	41 X 38	S. oleracea	United States	Q1	23.2951	45.1513	53.7929	46.3778	13.3333	56.5625	47.9834	49.4167
PI648960	16 X 15	S. oleracea	United States	Q1		25.4921	49.0945			19.2857	32.2704
PI648961	224 X 223	S. oleracea	United States	Q1	24.7668	49.6011	42.9447	35.1753	21.5385	65	14.6447	35.1389
PI648962	5 X 1	S. oleracea	United States	Q1	25.8361	31.4722	61.9127	32.0773	27.5	30.625	75	31.1905
PI648963	214	S. oleracea	United States	Q1	23.3947	44.8923	41.7371	63.7537	13.8889	56.0714	11.8119	71.5625
PI648964	CALIFLAY	S. oleracea	United States	Q1	28.4688	41.6903		46.5553	42.1786	50		49.6429
PI648965	99 X 95	S. oleracea	United States	Q1	21.8004	34.4388	61.9127	34.8211	5	36.25	75	34.6875
PI664497	Cornell ID #272	S. oleracea	China	Q1	26.2695	38.7897	75.9758	37.9619	29.9167	44.5	100	38.6905
PI664498	Cornell ID #273	S. oleracea	China	Q1	26.4339	29.6044	48.7279	45.1542	30.8333	27.0833	31.1018	47.8571
PI664499	Ex. No. 19	S. oleracea	China	Q1	26.683	48.9418		28.9015	32.2222	63.75		27.1429
PI677108	SPI 113/73	S. oleracea	Afghanistan	Q1	23.8223	23.0209	48.9018	36.9733	16.2727	14.6	31.6549	37.4306
PI608712	SPI 153/89	S. tetrandra	Germany	Q1	23.5392	28.3592	59.4712	37.238	14.6944	24.7222	67.2556	37.7679
PI604792	SPI 155/83	S. turkestanica	Germany	Q1	23.6581	40.1082	75.9758	29.1817	15.3571	47	100	27.5
PI647862	1.1	S. turkestanica	Turkmenistan	Q1	25.6417	31.0328	69.1677		26.4167	29.7917	93.3013
PI647864	1.4	S. turkestanica	Turkmenistan	Q1	24.4908		42.9447		20		14.6447
PI662295	2.2	S. turkestanica	Turkmenistan	Q1	28.7133		54.3798		43.5417		50
PI677110	SPI 156/90	S. turkestanica	Germany	Q1	25.2307		75.9758		24.125		100
PI677112	1.5	S. turkestanica	Turkmenistan	Q1	26.893		66.3557	38.6624	33.3929		87.2678	39.5833
Meerkat			NA	Q1				11.5279				5
Silverwhale			NA	Q1				25.6836				23.0417
Woodpecker			NA	Q1				7.60482				9.55347e-14
Platypus			NA	Q1			31.8789	8.88874			2.8561e-28	1.63636
Galah			NA	Q1			31.8789	7.73559			3.7636e-28	0.166667
Kookaburra			NA	Q1			63.2108				78.8675
Finwhale			NA	Q1			37.2566	11.302			3.709	4.71212
Parakeet			NA	Q1			31.8789	12.9782			4.84e-28	6.84848
RZ_1			NA	Q1			39.1858				6.69873
SV2994VC			NA	Q1			54.3798	47.7509			50	51.1667
SV3580VC			NA	Q1			55.1887	45.5605			52.7821	48.375
SV2157VB			NA	Q1			45.4079	51.0201			21.1325	55.3333
SV2146VB			NA	Q1			65.5857	44.125			85.3553	46.5455
SV1714VC			NA	Q1			56.7169				58.0212
Midway			NA	Q1			39.7615	15.9978			7.74229	10.697
Magnetic_prev_SVVB0421			NA	Q1			31.8789	11.1155			9.5481e-28	4.47436
Hamilton_prev_SVVC0282			NA	Q1			31.8789	19.6356			2.0736e-28	15.3333
Melville_prev_SVVC5044			NA	Q1			31.8789	11.7894			5.3361e-28	5.33333
Java			NA	Q1			31.8789	13.2078			1.10224e-27	7.14103
Tasman			NA	Q1			36.8868	17.7572			3.22928	12.9394
PV_1444			NA	Q1			31.8789	7.60482			2.5281e-28	6.17839e-14
PV_1445			NA	Q1				7.60482				9.50906e-14
PV_1446			NA	Q1				7.60482				6.84452e-14
PV_1449			NA	Q1			31.8789	7.60482			2.5921e-28	1.12854e-13
PV_1452			NA	Q1			31.8789	7.60482			2.4964e-28	1.16407e-13
PV_1477			NA	Q1			31.8789	7.60482			2.6569e-28	1.1019e-13
PV_1484			NA	Q1			31.8789				2.7556e-28
Sioux			NA	Q1			31.8789				2.3409e-28
Spiros			NA	Q1			40.499	38.0086			9.17517	38.75
Regiment			NA	Q1			51.4461				40
Remake			NA	Q1			64.5883				82.7327
Rembour			NA	Q1			53.3368				46.4194
Renegade			NA	Q1			64.1828	39.2509			81.6228	40.3333
Revere			NA	Q1			63.2108				78.8675
Reflect			NA	Q1			54.3798	47.2127			50	50.4808
Responder			NA	Q1				52.8093				57.6136
Escalade			NA	Q1				39.988				41.2727
Pacer			NA	Q1			75.9758				100
Corvair			NA	Q1			67.9223				90.8248
Shelby			NA	Q1			38.3331	34.4125			5.27864	34.1667
Camaro			NA	Q1			31.8789				9.3636e-28
Carrera			NA	Q1			59.9758				68.8982
Tundra			NA	Q1				33.7586				33.3333
Enclave			NA	Q1			42.1412				12.7322
Minkar			NA	Q1				10.7195				3.9697
Alcor			NA	Q1			31.8789	9.46577			7.17409e-29	2.37179
Canapus			NA	Q1			31.8789				6.9169e-28
Volans			NA	Q1				13.6202				7.66667
Regor			NA	Q1				9.9486				2.98718
PV1512			NA	Q1				7.60482				7.1998e-14
PV1515			NA	Q1				7.60482				5.15699e-14
Pinal_1490			NA	Q1				7.60482				9.50906e-14
PV1517			NA	Q1				7.60482				7.77711e-14

## Sheet: SuppTable 2
TABLE S2. Number of downy mildew-associated SNPs identified from the first GWAS using WGR 2.91 million SNPs and threshold of significance (-log10P) used to determine association.
Tassel models	LOD (-log10P) threshold used to select associated SNPs for environments
	CA2017	CA2018SJB	AZ2018	AZ2019
SMR	8	8	6	10
GLM (PCA)	5	6	5	8
MLM (PCA, Kinship)	4	4	4	4
Number of unique sigificant SNPs	2924	5565	1108	2742
Of the 12339 significant SNPs, 12098 were unique.

## Sheet: Supp Table 3
Table S3. List of genes and gene functions located within 50 Kb distance from 41 GWAS associated SNP markers.
S.N.	GWAS associated SNP			Gene info (Monoe Viroflay annotation)					Distance from gene start (Kb)	Distance from gene end (Kb)	Kb away from gene
	SNP	Chr	Position	Gene ID	Start	End		Annotation
1	Chr1_32239064	1	32239064	--
2	Chr1_73968900	1	73968900	SOV1g014700	73927732	73929288	1.556	Pentatricopeptide repeat-containing protein	41.168	39.612
3				SOV1g014710	73935906	73950811	14.905	Unknown protein	32.994	18.089
4	Chr1_82234636	1	82234636	SOV1g016820	82232243	82233599	1.356	Post-GPI attachment to proteins factor 3	2.393	1.037	< 2.5 Kb away
5				SOV1g016830	82249929	82250425	0.496	CCHC-type domain-containing protein	15.293	15.789
6				SOV1g016840	82251467	82260764	9.297	Putative transcriptional corepressor LEUNIG	16.831	26.128
7				SOV1g016850	82256164	82273539	17.375	RING-type E3 ubiquitin transferase	21.528	38.903
8				SOV1g016860	82280485	82285961	5.476	Putative folate-biopterin transporter 7	45.849	51.325
9	Chr1_86682272	1	86682272	SOV1g018000	86654721	86673207	18.486	ATP-dependent zinc metalloprotease FtsH 1	27.551	9.065
10				SOV1g018010	86678308	86682511	4.203	SKA2 domain-containing protein	3.964	0.239	on gene
11				SOV1g018020	86682257	86686484	4.227	Unknown protein	0.015	4.212	on gene
12				SOV1g018030	86700571	86700980	0.409	Alcohol dehydrogenase family protein	18.299	18.708
13				SOV1g018040	86713163	86716050	2.887	60S ribosomal protein L18a	30.891	33.778
14				SOV1g018050	86731310	86734062	2.752	3-ketoacyl-CoA synthase	49.038	51.79
15	Chr1_92542469	1	92542469	--
16	Chr1_103791151	1	103791151	SOV1g024660	103722588	103741282	18.694	Glycosyltransferase family 92 protein	68.563	49.869
17				SOV1g024670	103757798	103763841	6.043	Glycosyltransferase family 92 protein	33.353	27.31
18				SOV1g024680	103786697	103787734	1.037	Retrovirus-related Pol polyprotein from transposon TNT 1-94	4.454	3.417
19				SOV1g024690	103789323	103793752	4.429	Glycosyltransferase family 92 protein	1.828	2.601	on gene
20				SOV1g024700	103797624	103800014	2.39	Rep_fac-A_C domain-containing protein	6.473	8.863
21	Chr1_106911346	1	106911346	SOV1g026420	106898629	106906054	7.425	Synaptotagmin-5	12.717	5.292
22				SOV1g026430	106944261	106951754	7.493	Putative sucrose phosphate synthase	32.915	40.408
23				SOV1g026440	106952540	106964901	12.361	14 kDa proline-rich protein dc2.15	41.194	53.555
24	Chr1_107346702	1	107346702	SOV1g026560	107302795	107306870	4.075	Myosin heavy chain-related protein	43.907	39.832
25				SOV1g026570	107307481	107308089	0.608	Rho guanine nucleotide exchange factor	39.221	38.613
26				SOV1g026580	107309575	107316567	6.992	Protein kinase, putative	37.127	30.135
27				SOV1g026590	107322360	107323028	0.668	ATP synthase subunit b', chloroplastic	24.342	23.674
28				SOV1g026600	107323482	107328200	4.718	Ubiquitin_4 domain-containing protein	23.22	18.502
29				SOV1g026610	107328924	107334947	6.023	TPT domain-containing protein	17.778	11.755
30				SOV1g026620	107350399	107351436	1.037	Abhydrolase_3 domain-containing protein	3.697	4.734
31				SOV1g026630	107355316	107356359	1.043	Abhydrolase_3 domain-containing protein	8.614	9.657
32				SOV1g026640	107374779	107376934	2.155	ENTH domain-containing protein	28.077	30.232
33				SOV1g026650	107380560	107381711	1.151	F-box domain-containing protein	33.858	35.009
34				SOV1g026660	107383943	107386309	2.366	BED-type domain-containing protein	37.241	39.607
35				SOV1g026670	107388925	107393284	4.359	Coatomer subunit zeta	42.223	46.582
36	Chr1_108831990	1	108831990	SOV1g027380	108813514	108816339	2.825	Peroxidase	18.476	15.651
37				SOV1g027390	108818776	108823830	5.054	PREDICTED: LOC110795173 isoform	13.214	8.16
38				SOV1g027400	108846349	108848436	2.087	HIG1 domain-containing protein	14.359	16.446
39				SOV1g027410	108862904	108868488	5.584	BTB domain-containing protein	30.914	36.498
40				SOV1g027420	108874304	108874640	0.336	Acetylornithine aminotransferase, putative	42.314	42.65
41				SOV1g027430	108879469	108892296	12.827	transcription factor SCREAM2-like	47.479	60.306
42	Chr1_112325794	1	112325794	SOV1g029420	112276185	112279411	3.226	replication factor C subunit%2C putative (DUF620)	49.609	46.383
43				SOV1g029430	112279993	112280478	0.485	Class I heat shock-like protein	45.801	45.316
44				SOV1g029440	112299383	112306763	7.38	ULP_PROTEASE domain-containing protein	26.411	19.031
45				SOV1g029450	112309105	112309782	0.677	Auxilin-like protein	16.689	16.012
46				SOV1g029460	112328417	112328899	0.482	Class I heat shock-like protein	2.623	3.105
47				SOV1g029470	112331871	112332362	0.491	Class I heat shock-like protein	6.077	6.568
48				SOV1g029480	112336098	112340161	4.063	Calcineurin B-like protein	10.304	14.367
49				SOV1g029490	112364864	112365265	0.401	PREDICTED: UDP-glycosyltransferase	39.07	39.471
50				SOV1g029500	112365958	112377815	11.857	UDP-glycosyltransferase	40.164	52.021
51				SOV1g029510	112366303	112376352	10.049	tRNA-specific 2-thiouridylase MnmA	40.509	50.558
52	Chr1_121938867	1	121938867	SOV1g036010	121887608	121896322	8.714	Endoribonuclease YbeY	51.259	42.545
53				SOV1g036020	121900920	121929698	28.778	Poly(A) polymerase	37.947	9.169
54				SOV1g036030	121913877	121915131	1.254	protein kinase family protein	24.99	23.736
55				SOV1g036040	121915942	121937563	21.621	Protein kinase family protein	22.925	1.304	< 2.5 Kb away
56				SOV1g036050	121948280	121958208	9.928	Amino acid permease	9.413	19.341
57				SOV1g036060	121964359	122001746	37.387	Transcription initiation factor TFIID subunit like	25.492	62.879
58	Chr1_125641693	1	125641693	SOV1g038550	125606743	125608620	1.877	Glycosyltransferase family 92 protein	34.95	33.073
59				SOV1g038560	125609271	125621152	11.881	Protein COFACTOR ASSEMBLY OF COMPLEX C SUBUNIT B CCB4 chloroplastic	32.422	20.541
60				SOV1g038570	125636355	125639535	3.18	Putative MYB transcription factor	5.338	2.158	< 2.5 Kb away
61				SOV1g038580	125645154	125645723	0.569	Unknown protein	3.461	4.03
62				SOV1g038590	125654718	125656547	1.829	Protein kinase-like protein	13.025	14.854
63				SOV1g038600	125659356	125664017	4.661	Structural polyprotein	17.663	22.324
64				SOV1g038610	125664305	125671095	6.79	Serine/threonine-protein phosphatase	22.612	29.402
65				SOV1g038620	125674233	125679027	4.794	Mediator-associated protein 2	32.54	37.334
66				SOV1g038630	125679852	125684579	4.727	CLAVATA3/ESR (CLE)-related protein 25	38.159	42.886
67	Chr2_70960433	2	70960433	SOV2g016150	70915304	70916719	1.415	Unknown protein	45.129	43.714
68				SOV2g016160	70943636	70947672	4.036	Phosphoglycerate mutase family protein	16.797	12.761
69				SOV2g016170	70961992	70979939	17.947	PREDICTED: thioredoxin	1.559	19.506	< 2.5 Kb away
70	Chr2_84580144	2	84580144	SOV2g021100	84579743	84581336	1.593	Peptidyl-prolyl cis-trans isomerase	0.401	1.192	on gene
71				SOV2g021110	84581626	84581946	0.32	Stress induced protein	1.482	1.802	< 2.5 Kb away
72				SOV2g021120	84582966	84590731	7.765	Protein kinase domain-containing protein	2.822	10.587
73				SOV2g021130	84619456	84620019	0.563	Putative NHL repeat-containing protein	39.312	39.875
74				SOV2g021140	84621650	84626029	4.379	Metallophos domain-containing protein	41.506	45.885
75	Chr2_88051705	2	88051705	SOV2g022550	88044326	88044949	0.623	Senescence regulator	7.379	6.756
76				SOV2g022560	88062940	88073617	10.677	sorting nexin 1	11.235	21.912
77				SOV2g022570	88081116	88081763	0.647	TF-B3 domain-containing protein	29.411	30.058
78				SOV2g022580	88096157	88101096	4.939	Protein ORANGE-LIKE, chloroplastic	44.452	49.391
79	Chr2_100140397	2	100140397	SOV2g028980	100089939	100090793	0.854	AP2/ERF domain-containing transcription factor	50.458	49.604
80				SOV2g028990	100106933	100112355	5.422	Vacuolar ATPase assembly integral membrane protein VMA21 homolog	33.464	28.042
81				SOV2g029000	100115444	100132836	17.392	E3 ubiquitin protein ligase	24.953	7.561
82				SOV2g029010	100142597	100155731	13.134	Alpha/beta-Hydrolases superfamily protein	2.2	15.334	< 2.5 Kb away
83				SOV2g029020	100169141	100183318	14.177	Chalcone synthase	28.744	42.921
84				SOV2g029030	100185354	100188872	3.518	Carotenoid cleavage dioxygenase 7	44.957	48.475
85	Chr3_943549	3	943549	SOV3g000900	894109	896993	2.884	Ubiquitin	49.44	46.556
86				SOV3g000910	898447	905437	6.99	Photolyase/cryptochrome alpha/beta domain-containing protein	45.102	38.112
87				SOV3g000920	907765	911167	3.402	protein LOW PSII ACCUMULATION 2, chloroplastic	35.784	32.382
88				SOV3g000930	913132	926674	13.542	Abhydrolase_3 domain-containing protein	30.417	16.875
89				SOV3g000940	927278	932483	5.205	Abhydrolase_3 domain-containing protein	16.271	11.066
90				SOV3g000950	934611	941261	6.65	Signal recognition particle subunit SRP72	8.938	2.288	< 2.5 Kb away
91				SOV3g000960	947393	948427	1.034	Putative EXORDIUM like 3	3.844	4.878
92				SOV3g000970	954001	954456	0.455	Unknown protein	10.452	10.907
93				SOV3g000980	954896	960143	5.247	putative disease resistance protein	11.347	16.594
94	Chr3_1063790	3	1063790	SOV3g001000	1013145	1018711	5.566	TPX2_importin domain-containing protein	50.645	45.079
95				SOV3g001010	1031447	1054421	22.974	Cleavage and polyadenylation specificity factor subunit 1	32.343	9.369
96				SOV3g001020	1067544	1068992	1.448	DUF668 domain-containing protein/DUF3475 domain-containing protein	3.754	5.202
97				SOV3g001030	1071305	1094407	23.102	PREDICTED: putative disease resistance	7.515	30.617
98				SOV3g001040	1095906	1102149	6.243	Aminotran_1_2 domain-containing protein	32.116	38.359
99				SOV3g001050	1096739	1098153	1.414	Hydroxyproline-rich glycoprotein family protein	32.949	34.363
100				SOV3g001060	1104024	1111684	7.66	Fn3_like domain-containing protein	40.234	47.894
101				SOV3g001070	1112995	1119530	6.535	Putative ATP-dependent Clp protease ATP-binding subunit	49.205	55.74
102	Chr3_1164540	3	1164540	SOV3g001070	1112995	1119530	6.535	Putative ATP-dependent Clp protease ATP-binding subunit	51.545	45.01
103				SOV3g001080	1120271	1121307	1.036	Bet_v_1 domain-containing protein	44.269	43.233
104				SOV3g001090	1123855	1125856	2.001	Bet_v_1 domain-containing protein	40.685	38.684
105				SOV3g001100	1128569	1144584	16.015	PMR5N domain-containing protein	35.971	19.956
106				SOV3g001110	1145951	1151558	5.607	AT-hook motif nuclear-localized protein	18.589	12.982
107				SOV3g001120	1152387	1152806	0.419	Unknown protein	12.153	11.734
108				SOV3g001130	1156083	1156430	0.347	transmembrane protein	8.457	8.11
109				SOV3g001140	1158222	1163478	5.256	Peptidylprolyl isomerase	6.318	1.062	< 2.5 Kb away
110				SOV3g001150	1164865	1168980	4.115	PHB domain-containing protein	0.325	4.44	< 2.5 Kb away
111				SOV3g001160	1174070	1184341	10.271	Putative S-adenosyl-L-methionine-dependent methyltransferase	9.53	19.801
112				SOV3g001170	1186422	1192809	6.387	Protein kinase domain-containing protein	21.882	28.269
113				SOV3g001180	1200425	1201713	1.288	ATP-dependent DNA helicase	35.885	37.173
114				SOV3g001190	1206970	1216512	9.542	Rho guanine nucleotide exchange factor	42.43	51.972
115	Chr3_3285068	3	3285068	SOV3g003250	3238769	3242802	4.033	Putative septum site-determining protein minD-like protein	46.299	42.266
116				SOV3g003260	3246777	3253872	7.095	Protein kinase domain-containing protein	38.291	31.196
117				SOV3g003270	3255661	3261801	6.14	Putative serine decarboxylase	29.407	23.267
118				SOV3g003280	3273713	3278519	4.806	Beta-carotene hydroxylase	11.355	6.549
119				SOV3g003290	3284922	3294307	9.385	40S ribosomal protein S3-2	0.146	9.239	on gene
120				SOV3g003300	3296730	3310452	13.722	Putative polygalacturonase	11.662	25.384
121				SOV3g003310	3310935	3315476	4.541	putative disease resistance protein	25.867	30.408
122				SOV3g003320	3316850	3321216	4.366	hybrid signal transduction histidine kinase M isoform X1	31.782	36.148
123				SOV3g003330	3322272	3334664	12.392	Protein kinase family protein	37.204	49.596
124	Chr3_7984023	3	7984023	SOV3g006980	7932700	7934065	1.365	Putative serine/threonine-protein kinase kinX-like	51.323	49.958
125				SOV3g006990	7935959	7938566	2.607	UNC93-like protein 1	48.064	45.457
126				SOV3g007000	7943007	7943852	0.845	C2H2-type domain-containing protein	41.016	40.171
127				SOV3g007010	7949995	7962632	12.637	DNA_MISMATCH_REPAIR_2 domain-containing protein	34.028	21.391
128				SOV3g007020	7967314	7969787	2.473	DUF599 domain-containing protein	16.709	14.236
129				SOV3g007030	7972902	7978192	5.29	Ribonuclease P/MRP protein subunit POP5	11.121	5.831
130				SOV3g007040	7977695	7984679	6.984	Putative cyclic AMP-responsive element-binding 3-like	6.328	0.656	on gene
131				SOV3g007050	7986034	7989557	3.523	Germin-like protein	2.011	5.534	< 2.5 Kb away
132				SOV3g007060	7999884	8002877	2.993	Thaumatin	15.861	18.854
133				SOV3g007070	8002719	8008768	6.049	DNA-binding protein BIN4	18.696	24.745
134				SOV3g007080	8006739	8007583	0.844	RING-type domain-containing protein	22.716	23.56
135				SOV3g007090	8009950	8012466	2.516	DBD_Tnp_Mut domain-containing protein	25.927	28.443
136				SOV3g007100	8013152	8017367	4.215	Putative pentatricopeptide repeat (PPR) superfamily protein	29.129	33.344
137				SOV3g007110	8018640	8023090	4.45	SAM domain-containing protein	34.617	39.067
138				SOV3g007120	8028500	8028865	0.365	Protein RESPONSE TO LOW SULFUR like	44.477	44.842
139	Chr3_49033516	3	49033516	--
140	Chr3_59392336	3	59392336	SOV3g025420	59337697	59348035	10.338	Protein DETOXIFICATION	54.639	44.301
141	Chr3_101998183	3	101998183	SOV3g034120	101999537	102005208	5.671	Endoglucanase	1.354	7.025	< 2.5 Kb away
142	Chr3_104419739	3	104419739	--
143	Chr3_106700307	3	106700307	SOV3g034850	106748328	106754386	6.058	Sulfate transporter 1.1	48.021	54.079
144	Chr3_109806929	3	109806929	--
145	Chr3_140181355	3	140181355	--
146	Chr4_8877221	4	8877221	SOV4g006510	8836293	8844770	8.477	GAT domain-containing protein	40.928	32.451
147	Chr4_12237589	4	12237589	SOV4g007900	12226375	12228000	1.625	F-box domain-containing protein/FBD domain-containing protein	11.214	9.589
148				SOV4g007910	12234239	12237374	3.135	Protein SDA1	3.35	0.215	< 2.5 Kb away
149				SOV4g007920	12253038	12254602	1.564	F-box domain-containing protein/FBD domain-containing protein	15.449	17.013
150				SOV4g007930	12255483	12261625	6.142	F-box domain-containing protein/FBD domain-containing protein	17.894	24.036
151				SOV4g007940	12267387	12275521	8.134	Putative receptor-like protein kinase	29.798	37.932
152	Chr4_159307591	4	159307591	SOV4g042530	159256355	159260643	4.288	Exostosin domain-containing protein	51.236	46.948
153				SOV4g042540	159261974	159265974	4	Ubiquitin-like domain-containing protein	45.617	41.617
154				SOV4g042550	159294060	159300386	6.326	ULP_PROTEASE domain-containing protein	13.531	7.205
155	Chr4_163409535	4	163409535	SOV4g044590	163385735	163461556	75.821	Unknown protein	23.8	52.021	on gene
156	Chr4_177858334	4	177858334	SOV4g052200	177829970	177831028	1.058	Unknown protein	28.364	27.306
157				SOV4g052210	177832905	177835907	3.002	Sodium transporter	25.429	22.427
158				SOV4g052220	177856054	177857354	1.3	CCHC-type domain-containing protein	2.28	0.98	< 2.5 Kb away
159				SOV4g052230	177857359	177862029	4.67	Small nuclear ribonucleoprotein Sm D3	0.975	3.695	on gene
160				SOV4g052240	177862473	177870181	7.708	protein LAZ1-like isoform X1	4.139	11.847
161				SOV4g052250	177884256	177900933	16.677	Histone-lysine N-methyltransferase	25.922	42.599
162	Chr5_87443309	5	87443309	SOV5g031860	87444904	87448593	3.689	TPT domain-containing protein	1.595	5.284	< 2.5 Kb away
163				SOV5g031870	87469523	87475802	6.279	protein kinase family protein	26.214	32.493
164	Chr5_107554240	5	107554240	SOV5g036160	107511010	107514766	3.756	Protein BONZAI 3	43.23	39.474
165	Chr5_124560418	5	124560418	SOV5g039010	124544586	124552533	7.947	Putative F-box protein	15.832	7.885
166	Chr6_6118754	6	6118754	--
167	Chr6_35831188	6	35831188	SOV6g009470	35781754	35782920	1.166	Unknown protein	49.434	48.268
168				SOV6g009480	35782826	35798384	15.558	V-type proton ATPase subunit G	48.362	32.804
169				SOV6g009490	35791042	35795232	4.19	Reverse transcriptase domain-containing protein	40.146	35.956
170	Chr6_37888253	6	37888253	SOV6g009930	37854367	37856981	2.614	Signal recognition particle 19 kDa protein	33.886	31.272
171				SOV6g009940	37878664	37879886	1.222	Cupin type-1 domain-containing protein	9.589	8.367
172				SOV6g009950	37880437	37884838	4.401	Kinase family protein	7.816	3.415
173	Chr6_96529106	6	96529106	SOV6g021820	96494152	96495931	1.779	Myb_DNA-bind_3 domain-containing protein	34.954	33.175
174				SOV6g021830	96564745	96566403	1.658	PREDICTED: IQ-DOMAIN	35.639	37.297
175				SOV6g021840	96567619	96569910	2.291	Unknown protein	38.513	40.804
176	Chr6_148149807	6	148149807	SOV6g046900	148087673	148100278	12.605	Double-stranded RNA-binding protein	62.134	49.529
177				SOV6g046910	148107836	148115412	7.576	Methyltransferase	41.971	34.395
178				SOV6g046920	148123931	148131218	7.287	Two-component response regulator-like APRR2	25.876	18.589
179				SOV6g046930	148133275	148138879	5.604	tobamovirus multiplication protein 2A-like	16.532	10.928
180				SOV6g046940	148157374	148165459	8.085	type I inositol polyphosphate 5-phosphatase 2-like	7.567	15.652
181				SOV6g046950	148165666	148167924	2.258	Peroxidase	15.859	18.117
182				SOV6g046960	148172072	148173742	1.67	Unknown protein	22.265	23.935
183				SOV6g046970	148176133	148182370	6.237	Ribose-phosphate pyrophosphokinase	26.326	32.563
184				SOV6g046980	148188625	148191757	3.132	Tobamovirus multiplication protein 2B	38.818	41.95
185				SOV6g046990	148195103	148200511	5.408	RING-type domain-containing protein	45.296	50.704
